# Supplementary material for: Ten-Year Trend in the Potentially Inappropriate Prescribing of Renally-Dependent Medicines in Australian General Practice Patients with Dementia
Source: J Clin Med. 2025 Jul 4;14(13):4734. doi: 10.3390/jcm14134734 (PMC12251500; doi:10.3390/jcm14134734)
Supplement: Supplementary file 1 [file jcm-14-04734-s001.zip]

Archive with 5 entries (5 files):
- Supplementary Figure S1.pdf
- Supplementary Figure S2.pdf
- Supplementary File S1.pdf
- Supplementary Table S1.pdf
- Supplementary Table S2.pdf
